# Supplementary material for: Rheology of Complex Topical Formulations: An Analytical Quality by Design Approach to Method Optimization and Validation
Source: Pharmaceutics. 2023 Jun 24;15(7):1810. doi: 10.3390/pharmaceutics15071810 (PMC10385475; doi:10.3390/pharmaceutics15071810)
Supplement: Supplementary file 1 [file pharmaceutics-15-01810-s001.zip]

Archive with 1 entries (1 files):
- pharmaceutics-2426122-supplementary.pdf
